# Supplementary material for: A nomogram-based radiomics for predicting survival to concurrent chemoradiotherapy in inoperable pancreatic cancer: a dual-center cohort study
Source: Front Immunol. 2025 Oct 23;16:1655803. doi: 10.3389/fimmu.2025.1655803 (PMC12589057; doi:10.3389/fimmu.2025.1655803)
Supplement: Supplementary file 1 [file DataSheet1.zip]

Archive with 1 entries (1 files):
- Mine.R
