# Supplementary material for: A nomogram-based radiomics for predicting survival to concurrent chemoradiotherapy in inoperable pancreatic cancer: a dual-center cohort study
Source: Front Immunol. 2025 Oct 23;16:1655803. doi: 10.3389/fimmu.2025.1655803 (PMC12589057; doi:10.3389/fimmu.2025.1655803)
Supplement: Supplementary file 1 [file DataSheet1.zip › Mine.R]

library(CoxBoost)
library(fastAdaboost)
library(Mime1)


#1. 构建101机器学习模型组合
#该包大大降低了学习成本，可以通过ML.Dev.Prog.Sig函数直接构建
res <- ML.Dev.Prog.Sig(train_data = list_train_vali_Data$Dataset1,
                       list_train_vali_Data = list_train_vali_Data,
                       unicox.filter.for.candi = T,
                       unicox_p_cutoff = 0.0001,
                       candidate_genes = radiomics,
                       mode = 'all',nodesize =5,seed = 5201314 )


#示例数据list_train_vali_Data 为2个数据集的list，结果图中队列为2个，
#最后两列为Cindex的均值，这也就是机器学习模型组合文献中的主图

cindex_dis_all(res,
               validate_set = names(list_train_vali_Data)[-1],
               order = names(list_train_vali_Data),
               width = 0.35
)


#3. 查看指定模型的结果
#假设我们选择第一个模型（StepCox[forward] + plsRcox）
#可以单独查看该模型下各个数据集的cindex表现

cindex_dis_select(res,
                  model="StepCox[forward] + RSF",#改成自己机器学习算法
                  order= names(list_train_vali_Data))


RS = data.frame()
for (i in seq_along(res[["riskscore"]])) {
  for (l in c(1:length(list_train_vali_Data))) {
    rt = cbind(res[["riskscore"]][[i]][[l]][,c(1,4)],rep(names(res[["riskscore"]][i]),length(rownames(res[["riskscore"]][[i]][[l]][,c(1,4)]))))
    colnames(rt)[3] = "model"
    RS = rbind(RS,rt)
  }
}


#也可以查看该模型下各个数据集的KM曲线情况
survplot <- vector("list",1) 
for (i in c(1:3)) {
  print(survplot[[i]]<-rs_sur(res, model_name = "StepCox[forward] + RSF",
                              dataset = names(list_train_vali_Data)[i],
                              #color=c("blue","green"),
                              median.line = "hv",
                              cutoff = 0.5,
                              conf.int = T,
                              xlab="Month",pval.coord=c(1000,0.9))
  )
}
aplot::plot_list(gglist=survplot,ncol=2)


#提取模型RS结果

#这里有个很重要的点是要提取指定模型下的RS结果，
#然后就可以根据自己的需求重新绘制KM 以及 独立预后分析，森林图，列线图等其他分析了。
#结果都在res中，根据str(res)知道对应的信息，提取即可


head(res$riskscore$`StepCox[forward] + RSF`[[1]])
head(res$riskscore$`StepCox[forward] + RSF`[[2]])
head(res$riskscore$`StepCox[forward] + RSF`[[3]])

print(res$riskscore$`StepCox[forward] + RSF`[[3]], showAllLevels = TRUE)
# 将表格转换为数据框以便保存
table_dg <- as.data.frame(print(res$riskscore$`StepCox[forward] + RSF`[[3]], showAllLevels = TRUE))
# 保存结果表格为CSV文件到指定路径
write.csv(table_dg, file = "C:/Users/57251/Desktop/lxzj/res$riskscore$`StepCox[forward] + RSF`[[3].csv", row.names = FALSE)


#4. AUC结果
#计算每个模型的1年，3年，5年 的 auc值 ，并可视化所有模型的1年auc结果

all.auc.1y <- cal_AUC_ml_res(res.by.ML.Dev.Prog.Sig = res,train_data = list_train_vali_Data[["Dataset1"]],
                             inputmatrix.list = list_train_vali_Data,mode = 'all',AUC_time = 12,
                             auc_cal_method="KM")
all.auc.3y <- cal_AUC_ml_res(res.by.ML.Dev.Prog.Sig = res,train_data = list_train_vali_Data[["Dataset1"]],
                             inputmatrix.list = list_train_vali_Data,mode = 'all',AUC_time = 24,
                             auc_cal_method="KM")
all.auc.5y <- cal_AUC_ml_res(res.by.ML.Dev.Prog.Sig = res,train_data = list_train_vali_Data[["Dataset1"]],
                             inputmatrix.list = list_train_vali_Data,mode = 'all',AUC_time = 36,
                             auc_cal_method="KM")

auc_dis_all(all.auc.1y,
            dataset = names(list_train_vali_Data),
            validate_set=names(list_train_vali_Data)[-1],
            order= names(list_train_vali_Data),
            width = 0.35,
            year=36)

#同样可以绘制选定模型下的auc曲线
roc_vis(all.auc.1y,
        model_name = "StepCox[forward] + plsRcox",
        dataset = names(list_train_vali_Data),
        order= names(list_train_vali_Data),
        anno_position=c(0.65,0.55),
        year=1)

auc_dis_select(list(all.auc.1y,all.auc.3y,all.auc.5y),
               model_name="StepCox[forward] + RSF",
               dataset = names(list_train_vali_Data),
               order= names(list_train_vali_Data),
               year=c(12,24,36))
